# Supplementary material for: Inflammatory cytokines directly disrupt the bovine intestinal epithelial barrier
Source: Sci Rep. 2022 Aug 26;12:14578. doi: 10.1038/s41598-022-18771-y (PMC9418144; doi:10.1038/s41598-022-18771-y)
Supplement: Supplementary file 1 — Supplementary Information. [file 41598_2022_18771_MOESM1_ESM.zip]

Archive with 7 entries (7 files):
- Aggregate Cleaved Caspase 3 Data Analysis.pzfx
- Bovine Tortuosity Analysis.pzfx
- Cell Cycle Data Analysis.pzfx
- Combined Data Graphpad Ki67.pzfx
- EM Tight Junction Analysis.pzfx
- Occludin Tortuosity Data Graphpad.pzfx
- 4kda and 70kda FitC Manuscript Data.pzfx
